# Supplementary material for: Bioequivalence of micronutrient powders to Corn-soy Blend on serum zinc concentration of children (6–36 months) with Moderate Acute Malnutrition in Thika urban slums, Kenya: A cluster-randomized controlled trial
Source: PLoS One. 2022 Sep 19;17(9):e0274870. doi: 10.1371/journal.pone.0274870 (PMC9484639; doi:10.1371/journal.pone.0274870)
Supplement: S1 File — (XLS) [file pone.0274870.s003.xls]

## Sheet: original data plus imputation
cluter	hh	TTGP	SERUZNBAS	SERALBAS	imputed	SERUZNEND	delta change imputed	serum psst minus pre	SERABEND		id	endcrp	ttgpalb
8	42	1	49.3	4.9	65.7	65.7	16.4	16.4	4.4		E06001	4	1
8	41	1	48.2	3.3	69.3	69.3	21.1	21.1	3.6		E06002	11.8	1
8	44	1	28.7	3.1	75.5	75.5	46.8	46.8	3.4		E06003	18.9	1
8	40	1	73.1	6.6	69.5	69.5	-3.6	-3.6	3.7		E06004	8.6	1
8	43	1	32.7	2.7	53.6	53.6	20.9	20.9			E06005		1
6	1	1	61.8	5.5	104.9	104.9	43.1	43.1	4.3		E06006	7.9	1
6	2	1	42.2	4.3	62.4	62.4	20.2	20.2			E06010	9.7	1
6	3	1	79.7	4.5	28.3	28.3	-51.4	-51.4	3.6		E06011	7.1	1
6	4	1	55.7	3.1	64.7	64.7	9	9	3.7		E06012	11.2	1
6	5	1	71.5	4.4	90.359		-6.97051		4.6		E06013	5.5	1
6	6	1	42.6	4.9	67.8	67.8	25.2	25.2	3.4		E06014	15.6	1
6	7	1	55.1	4.2	90.5	90.5	35.4	35.4	5.1		E06015	7.5	1
6	8	1	68.7	2.9	68.5791		13.1182		4.4		E06016	4.7	1
6	9	1	55.4	4	56.0969		0.529849		4.2		E06018	8.7	1
6	10	1	32.7	3.6	81.7	81.7	49	49	3.4		E06020	6.7	1
6	70	1	30.6	4.7	70	70	39.4	39.4	3.8		E06021	4.6	1
6	12	1	61.1	2.8	103.7	103.7	42.6	42.6	5.3		E06022	8.2	1
6	13	1	34.3	3.7	72.8	72.8	38.5	38.5	5.1		E06023	9	1
6	14	1	58.7	4.5	34.1	34.1	-24.6	-24.6	3.2		E06024	3.8	1
6	15	1	55.9	3.7	71.3	71.3	15.4	15.4			E06029	6.8	1
6	16	1	37.2	4.6	63.7	63.7	26.5	26.5	3.7		E06030	14.6	1
6	17	1	43.6	6	61.1703		8.74591		4.5		E06031	11.6	1
6	20	1	44.9	5.7	68.2	68.2	23.3	23.3	4.6		E06032	3	1
6	18	1	81.5	3.9	70.4	70.4	-11.1	-11.1	6.7		E06033	5.2	1
6	22	1	47.1	4.9	76.7	76.7	29.6	29.6	3.8		E06034	28	1
6	23	1	71.3	3.8	84	84	12.7	12.7	4.4		E06035	5.9	1
6	24	1	61.5	2.6	72.5	72.5	11	11	4.8		E06037	6.7	1
6	40	1	63.8	3.1	51.6219		2.10525		3.5		E06039	7.8	1
6	11	1	24.7	4.6	74	74	49.3	49.3	5.1		E06070	7.3	1
6	26	1	69.4	5.4	71.0711		8.66336		2.9		E08001	8.4	1
6	27	1	64.8	1.6	56.0962		-6.23231		5.2		E08002	5.6	1
6	28	1	53.6	6.1	61.348		0.0961631		4.1		E08003	21.7	1
6	29	1	47.1	3.6	45.3	45.3	-1.8	-1.8	4.1		E08004	7.4	1
6	21	1	65.3	3.6	59.3	59.3	-6	-6	4.4		E08006	8	1
6	30	1	57.5	3.7	54.8	54.8	-2.7	-2.7			E08007	15.3	1
6	19	1	63.9	4.4	73.4	73.4	9.5	9.5	6.9		E08008	5.8	1
6	32	1	32.7	4.36	71.1	71.1	38.4	38.4	4.9		E08010	15.5	1
6	31	1	59.7	2.4	76.9	76.9	17.2	17.2	3.5		E08011	6.3	1
6	41	1	36.7	4.2	53.9734		18.5722		5.3		E08013	9.9	1
6	33	1	57.2	4.7	67.3	67.3	10.1	10.1	5.2		E08014	9.5	1
6	39	1	63.9	3.3	87.3	87.3	23.4	23.4	5.2		E08016	3	1
6	34	1	56.4	3.8	63.5	63.5	7.1	7.1	5.9		E08017	8.1	1
6	38	1	68.4	4.6	76.3	76.3	7.9	7.9			E08018	8.6	1
6	37	1	75	3.2	102.1	102.1	27.1	27.1	5.5		E08019	15.2	1
6	35	1	62.5	4.5	100.3	100.3	37.8	37.8	5.4		E08020	5.6	1
6	36	1	45.7	5.1	46.9863		8.65571		4		E08021	12.9	1
6	25	1	50.6	6	58	58	7.4	7.4			E08022	6.2	1
2	5	1	78.2	3.5	64.5113		-7.40195				E08023	8.5	1
8	7	1	32.7	4	64.6	64.6	31.9	31.9			E08024	9.1	1
8	8	1	49.3	5.3	73.4	73.4	24.1	24.1	4		E08025	17.3	1
8	9	1	66.4	5.6	43.7916		2.65871		4.2		E08026	6.9	1
8	10	1	51.3	5.5	47.7	47.7	-3.6	-3.6	5.2		E08027	10	1
8	12	1	46	3.6	67.1946		-7.77105				E08028	3.2	1
8	13	1	57.5	3.4	72.1	72.1	14.6	14.6			E08029	16.7	1
8	14	1	39.4	4.5	69.2	69.2	29.8	29.8			E08030	7.2	1
8	15	1	64.1	4.4	52.3621		2.29611		3.7		E08031	3	1
8	16	1	39.6	4.3	99.5	99.5	59.9	59.9			E08033	10.4	1
8	17	1	53.3	4.5	78.9	78.9	25.6	25.6	5.8		E08034	11	1
8	18	1	35.9	6.2	89.9	89.9	54	54			E08036	8.5	1
8	19	1	26.8	4.5	45.3	45.3	18.5	18.5	4.4		E08037	4.6	1
8	20	1	41.7	3.4	65.1	65.1	23.4	23.4			E08038	4.1	1
8	21	1	38.9	2.9	18.7	18.7	-20.2	-20.2			E08039	10.9	1
8	22	1	73.6	3.2	74.2	74.2	0.6	0.6			E08040	10.2	1
8	23	1	63.2	4.6	64.3	64.3	1.1	1.1	3.1		E08041	3	1
8	24	1	27.6	4.1	76.2	76.2	48.6	48.6	5.3		E08042	10.4	1
8	25	1	52.7	3.5	58.2	58.2	5.5	5.5	4.9		E08043	8.7	1
8	26	1	43.4	4.5	77.4	77.4	34	34	3.3		E08044	3.5	1
8	46	1	75.5	3.7	59.9	59.9	-15.6	-15.6	3.8		E08046	14.7	1
8	27	1	55.3	4.3	65.8	65.8	10.5	10.5	5.5		E08047	15.6	1
8	39	1	38.5	4.3	69.6	69.6	31.1	31.1	4.2		E08048	10.1	1
8	28	1	70.2	4.5	75.2	75.2	5	5	4.3		E08049	9.4	1
8	38	1	41.2	6.2	90.5	90.5	49.3	49.3	3.9		E08050	18	1
8	29	1	39.2	4.9	63.5	63.5	24.3	24.3	4.2		E08060	6.1	1
8	30	1	62.8	5.1	76.3	76.3	13.5	13.5	6.2		E01001	9.8	2
8	31	1	56.9	4.6	67.4	67.4	10.5	10.5	4.2		E01002	3.3	2
8	32	1	51.5	3	65.7086		0.153335		3.2		E01003	8.2	2
8	33	1	90.2	5.6	91.9	91.9	1.7	1.7	4.1		E01004	4.1	2
8	34	1	37.4	4.4	62.8	62.8	25.4	25.4	8.6		E01005	34.4	2
8	35	1	72.3	4.5	59.04		-8.08679		4		E01006	9.6	2
8	36	1	46.5	4.7	68.4	68.4	21.9	21.9	3.8		E01007	9.6	2
8	37	1	53	3.8	71.9	71.9	18.9	18.9	4		E01008	17.3	2
8	11	1	29.8	4.3	88.8	88.8	59	59	4.2		E01009	19.4	2
8	45	1	50.7	3.9	58.8289		-12.1281		3.6		E01010	3.8	2
8	50	1	54.6	3.4	64.4	64.4	9.8	9.8	5.5		E01011	14.5	2
8	48	1	45.5	5	65.7	65.7	20.2	20.2	4.7		E01012	3	2
8	47	1	67.5	3.9	40.8	40.8	-26.7	-26.7	3.1		E01013	5.4	2
8	1	1	32.2	3.6	73.7	73.7	41.5	41.5	4.3		E01015	15.3	2
8	2	1	33.6	6.8	69.6	69.6	36	36			E01016	12.4	2
8	3	1	49.7	4.4	73.8	73.8	24.1	24.1	3.3		E01017	16.7	2
8	4	1	53.1	3.5	70.9	70.9	17.8	17.8	3.5		E01018	12.6	2
8	5	1	76.5	2.1	56.2542		5.81432				E01020	3	2
8	6	1	49.4	2.6	68.2	68.2	18.8	18.8	3.8		E01021	3	2
8	65	1	21.6	5.4	74.125		-0.921805		3.5		E01022	12.9	2
8	60	1	31.7	5	75.4	75.4	43.7	43.7	3.7		E01025	5.5	2
8	49	1	68.3	3	74.4	74.4	6.1	6.1			E01026	5.6	2
1	47	2	48.5	4.5	54.3	54.3	5.8	5.8	4.8		E01027	6.7	2
1	46	2	22.7	5.2	58.2	58.2	35.5	35.5	3.9		E01028	24.9	2
1	50	2	58.9	3.4	76.8921		-1.37222				E01029	17.7	2
1	49	2	61.5	4.2	47.1	47.1	-14.4	-14.4	4.1		E01031	11.6	2
1	48	2	63.9	5	38.6	38.6	-25.3	-25.3	3.7		E01032	7.5	2
5	1	2	63.4	5.6	29.1	29.1	-34.3	-34.3	6.9		E01035	14.7	2
5	8	2	36.5	3.8	72.7486		-10.9179		3.9		E01036	4.9	2
5	12	2	62.6	4.1	68.5	68.5	5.9	5.9	3.6		E01038	13.6	2
5	2	2	44.8	2.7	45.2	45.2	0.4	0.4	4.3		E01039	21.2	2
5	13	2	20.4	3.4	34.5	34.5	14.1	14.1	4.5		E01041	9.9	2
5	14	2	49.4	3.5	61.4	61.4	12	12	4		E01044	15.6	2
5	15	2	56.1	2.7	64.2	64.2	8.1	8.1	4.6		E01046	3	2
5	16	2	60.1	3.5	35.2	35.2	-24.9	-24.9	3.1		E01047	12.1	2
5	3	2	34.6	5.8	55	55	20.4	20.4	3.4		E01048	7.4	2
5	4	2	56.1	3.7	34.3	34.3	-21.8	-21.8	4.7		E01049	9.7	2
5	29	2	48.5	2.1	57.8187		-2.98699				E01051	3.6	2
5	17	2	65	5.9	27.3	27.3	-37.7	-37.7	4.6		E01052	3	2
5	5	2	55.5	4.9	68.3	68.3	12.8	12.8	5		E05001	14.3	2
5	6	2	23.7	3.8	31	31	7.3	7.3	5.4		E05002	21.5	2
5	18	2	38.5	3.9	99	99	60.5	60.5	4.8		E05003	24.5	2
5	19	2	58.2	3.8	55.2	55.2	-3	-3	3.6		E05004	7.8	2
5	7	2	61.1	3.6	72.2294		-10.3107		4.5		E05005	9.2	2
5	11	2	43.6	1.8	76.8	76.8	33.2	33.2	4		E05006	13.4	2
5	35	2	59.2	3.3	64.4	64.4	5.2	5.2	4.2		E05009	15.2	2
5	20	2	61.5	2.8	73.7	73.7	12.2	12.2			E05010	24.3	2
5	30	2	21.2	4.4	62.9	62.9	41.7	41.7	3.7		E05011	9.2	2
5	31	2	34.6	5.1	32.1	32.1	-2.5	-2.5	4.5		E05012	3	2
5	21	2	46.4	3.4	54.5	54.5	8.1	8.1	5		E05013	14.1	2
5	22	2	64.2	5	55.4173		2.09299		3.7		E05014	3	2
5	23	2	52.8	5.6	26.8	26.8	-26	-26	3.2		E05015	8.6	2
5	9	2	65.3	4.6	59.3	59.3	-6	-6			E05016	14.7	2
5	10	2	35.2	2.4	67.1	67.1	31.9	31.9	5.7		E05017	11.3	2
5	32	2	38	3.9	58.9966		-15.9422		4.5		E05018	3	2
5	24	2	68.2	3.1	65.9	65.9	-2.3	-2.3	5.1		E05019	3	2
5	25	2	25.5	3.5	59.7	59.7	34.2	34.2	3.4		E05020	3	2
5	26	2	71.3	3.7	48.3	48.3	-23	-23	4.1		E05021	11.8	2
5	27	2	58.5	5.2	23.7	23.7	-34.8	-34.8	5.2		E05023	21.8	2
5	33	2	47.7	4.4	66.351		-0.86518				E05024	20.3	2
5	34	2	38.7	4.5	54.2	54.2	15.5	15.5	5.3		E05025	21.6	2
5	28	2	52.9	4.2	57.3	57.3	4.4	4.4	3.5		E05026	22.5	2
1	1	2	58.8	4.2	60.2	60.2	1.4	1.4	3.3		E05027	5.8	2
1	3	2	51.8	4.4	45.7	45.7	-6.1	-6.1			E05028	8.8	2
1	2	2	27.3	3.8	45	45	17.7	17.7	4.6		E05030	23.9	2
1	4	2	62	3.5	56.9	56.9	-5.1	-5.1	4.3		E05031	8.3	2
1	5	2	46.5	4.2	17.6	17.6	-28.9	-28.9	3.7		E05034	20.4	2
1	6	2	67	4.3	38.4	38.4	-28.6	-28.6	3.2		E05035	3	2
1	7	2	74	4	51.9	51.9	-22.1	-22.1			E03002	22.3	3
1	18	2	54	3.6	63.3	63.3	9.3	9.3	3.9		E03003	16.1	3
1	8	2	66.8	2.2	54.5	54.5	-12.3	-12.3	3.1		E03004	10.5	3
1	9	2	63.1	4.4	54.3	54.3	-8.8	-8.8	5		E03005	8.4	3
1	10	2	56.1	5.1	60.6	60.6	4.5	4.5	4.6		E03006	6.1	3
1	11	2	51.5	5.4	57.9	57.9	6.4	6.4	2.9		E03007	9.5	3
1	12	2	60.8	6.5	67.6	67.6	6.8	6.8	5.6		E03009	5	3
1	13	2	40.2	4.3	54.8	54.8	14.6	14.6	3.3		E03010	13.1	3
1	14	2	60.6	1.3	60.0733		0.322746		4.2		E03012	18.4	3
1	19	2	51.2	2.4	71.1777		-12.3135		3.4		E03013	5.2	3
1	15	2	70.3	4.5	70.4	70.4	0.1	0.1	3.6		E03015	5.8	3
1	16	2	57.9	3.3	60.8	60.8	2.9	2.9	3.8		E03016	33.7	3
1	17	2	33.2	4.8	54.8	54.8	21.6	21.6	4		E03017	23.8	3
1	51	2	46.6	4.8	74.3	74.3	27.7	27.7	3.8		E03018	10	3
1	52	2	57.3	3.7	44.5	44.5	-12.8	-12.8	5		E03019	5.4	3
1	20	2	41.1	4.1	36.5	36.5	-4.6	-4.6	5.1		E03024	6.4	3
1	21	2	57.4	3.6	84.2	84.2	26.8	26.8	5.6		E03026	9.8	3
1	22	2	37.8	5	48.2	48.2	10.4	10.4			E03029	22.6	3
1	23	2	30.1	4.1	62.4623		-0.0924782				E03030	4	3
1	24	2	67.9	4.8	67.8744		1.23276		5.1		E03031	4.3	3
1	25	2	42.1	5.7	49.8	49.8	7.7	7.7	3.6		E03032	7.4	3
1	26	2	64.4	6.2	61.7	61.7	-2.7	-2.7	4.9		E04001	3	3
1	27	2	70.8	5.1	67.3	67.3	-3.5	-3.5	5.2		E04002	8.8	3
1	28	2	61.3	3.6	48.7	48.7	-12.6	-12.6	2.3		E04003	9.2	3
1	29	2	50.4	3.3	80.9	80.9	30.5	30.5	5.7		E04004	5.4	3
1	30	2	42.5	4.4	75.813		-27.8624		3.4		E04005	6.4	3
1	31	2	59.4	5.4	55.8	55.8	-3.6	-3.6	2.9		E04006	9.8	3
1	32	2	37	4.9	67	67	30	30			E04007	13.2	3
1	33	2	27.9	3.7	67.1122		7.57886				E04008	15.6	3
1	34	2	34.7	4.5	68.5258		-9.636		5		E04009	9.6	3
1	35	2	45.3	3.5	31.2	31.2	-14.1	-14.1	4.1		E04010	8.3	3
1	36	2	84.9	3.1	73.8	73.8	-11.1	-11.1	3.6		E04011	9.3	3
1	37	2	56.3	3.5	65.4501		0.727212		4.3		E04012	3	3
1	38	2	55.1	4.7	44.7	44.7	-10.4	-10.4	4.6		E04013	6.8	3
1	39	2	64.8	3.7	63.1	63.1	-1.7	-1.7			E04015	28.4	3
1	40	2	45.6	4.6	62.8777		6.61465		3.3		E04016	8.4	3
1	41	2	53.9	3.8	63	63	9.1	9.1	4.2		E04017	25.2	3
1	42	2	34.7	4.6	68.1907		2.72631				E04018	4	3
1	43	2	27.4	4.3	62.8495		-0.708377				E04019	17.1	3
1	44	2	74.3	3.4	34.4	34.4	-39.9	-39.9	3.1		E04020	4.5	3
1	45	2	62.6	3.6	64.8727		4.56218		2.6		E04021	7.5	3
1	400	2	31.7	5	75.4	75.4	43.7	43.7			E04022	3.1	3
3	30	3	67.6	5	96.7	96.7	29.1	29.1	3.6		E04023	6.7	3
3	33	3	69.9	5	58.7665		-1.19868		4.4		E04025	14.5	3
3	31	3	64.5	5	75.7	75.7	11.2	11.2			E04027	8.1	3
3	32	3	59	4.4	68.4	68.4	9.4	9.4	4.1		E04028	9.4	3
3	90	3	56.8	4.8	54.1047		-3.8196				E04029	12.2	3
4	3	3	61.7	5	88.3	88.3	26.6	26.6			E04030	3	3
4	2	3	28.9	4.8	59	59	30.1	30.1	3.4		E04032	23.6	3
4	5	3	64.9	3.3	71.8	71.8	6.9	6.9			E04035	3	3
4	25	3	74.4	5.2	65.5	65.5	-8.9	-8.9	6.2		E04036	11.4	3
4	9	3	55.9	5.1	85.9	85.9	30	30	3		E04037	13.2	3
4	7	3	81.2	3.7	66.4	66.4	-14.8	-14.8	4.2		E04038	6.4	3
4	12	3	56.8	5	102.6	102.6	45.8	45.8	4.6		E04039	12.3	3
4	17	3	43.5	6	77.3	77.3	33.8	33.8	5.1		E04040	6.5	3
4	13	3	44.4	5	90.5	90.5	46.1	46.1	3.6		E04041	9.1	3
4	16	3	65.8	5.7	91.9	91.9	26.1	26.1	5.3		E04042	8.1	3
4	29	3	46.3	3.8	98.1	98.1	51.8	51.8	3.2		E04044	9.4	3
4	1	3	62.1	3.5	75.4	75.4	13.3	13.3	3.9		E04045	4.8	3
4	15	3	36.2	3.5	44.8	44.8	8.6	8.6	2.5		E04046	6.3	3
4	6	3	66.9	5.8	68.2	68.2	1.3	1.3	4.6		E04047	10	3
4	34	3	52.1	4.3	79.8803		-1.26241		6.2		E04048	6.5	3
4	23	3	92.1	4.5	96.8	96.8	4.7	4.7	3.3		E04049	3	3
4	10	3	39.8	5.1	73	73	33.2	33.2	4.4		E04050	9.2	3
4	11	3	84.6	5.8	101.3	101.3	16.7	16.7	4.4		E04051	3	3
4	8	3	51.3	5.4	95.3	95.3	44	44	5.4		E02002	5.1	4
4	22	3	49.5	3.5	72.8	72.8	23.3	23.3	4.7		E02004	7.6	4
4	19	3	33.4	4.5	89.7	89.7	56.3	56.3			E02007	16.8	4
4	21	3	49.3	4.3	58.2	58.2	8.9	8.9	3.1		E02008	11	4
4	60	3	57.8	4.3	55.0302		-14.4036		4.3		E02009	6.7	4
4	18	3	66.5	3.7	86.7	86.7	20.2	20.2	3.3		E02010	4.8	4
4	4	3	37.4	4.1	98.2	98.2	60.8	60.8	3.7		E02014	4.5	4
4	20	3	58.6	3.1	96.4	96.4	37.8	37.8	3.7		E02015	7.9	4
4	14	3	53.8	4.7	73.7315		13.9984		4.6		E02016	4.1	4
4	61	3	49.4	3.4	61.9095		-12.767		4.8		E02017	26.5	4
4	62	3	76.4	4.1	74.9982		13.2999		5.7		E02022	4.3	4
4	27	3	61.8	3.3	87.7	87.7	25.9	25.9	6.4		E02023	3	4
4	32	3	32.9	4	91.1	91.1	58.2	58.2	4.4		E02024	4.3	4
4	28	3	56.2	6.5	81.9	81.9	25.7	25.7	3.5		E02025	12.1	4
4	24	3	68.1	4.4	69.619		9.24662				E02026	22.6	4
4	33	3	67.7	5.2	87.4591		2.60735		3.8		E02027	8.8	4
4	31	3	52.8	3.6	41.7247		-7.25275		4.8		E02029	3.8	4
4	30	3	49.2	4.3	84.9	84.9	35.7	35.7	3.5		E02030	8.2	4
3	22	3	30.4	5.1	60.9486		-5.35254		3.3		E02031	13.4	4
3	24	3	51.3	3.2	88.7	88.7	37.4	37.4	4.5		E02032	4.4	4
3	25	3	64.6	4.5	65.0606		-0.850077				E02033	3	4
3	26	3	41.7	4.8	72.5	72.5	30.8	30.8	5.2		E02034	7.5	4
4	43	3	47.3	5.6	83.8743		18.176		4.1		E02035	27.9	4
3	28	3	52.5	3.4	62.8775		-2.85835		3.7		E02037	9.8	4
3	21	3	37.4	3.7	59.6404		-1.17482		4.5		E07001	9.3	4
3	29	3	65.8	3.1	40.1	40.1	-25.7	-25.7	3.6		E07002	6.2	4
4	42	3	45.9	4.4	72.2	72.2	26.3	26.3			E07003	12.7	4
4	48	3	62.9	4.7	91.7	91.7	28.8	28.8			E07004	7	4
4	47	3	73.9	4.3	105	105	31.1	31.1	7		E07005	3.6	4
4	44	3	52.8	3.4	91.5	91.5	38.7	38.7			E07006	5.6	4
4	46	3	41.3	4.5	63.8	63.8	22.5	22.5	5.1		E07007	9.5	4
4	45	3	81.8	3.8	90.8	90.8	9	9			E07008	7.9	4
4	51	3	26.2	5.6	79.5	79.5	53.3	53.3	3.7		E07009	8.8	4
4	49	3	45.3	3.3	99.3	99.3	54	54			E07011	11.6	4
4	50	3	52.2	4.1	85.4	85.4	33.2	33.2	3.4		E07014	18.4	4
4	35	3	31.9	5	109.2	109.2	77.3	77.3	4.1		E07015	21.3	4
4	36	3	51.6	4.9	99.3	99.3	47.7	47.7	4.6		E07016	6.1	4
4	37	3	65.7	5.5	65.5	65.5	-0.2	-0.2	4.1		E07018	7.2	4
4	38	3	31.5	3.6	78.6	78.6	47.1	47.1	3.2		E07019	3	4
4	39	3	65.2	4	80.6	80.6	15.4	15.4			E07020	7.9	4
4	40	3	60.4	3.4	92	92	31.6	31.6	4.3		E07021	5.4	4
4	41	3	85.4	3.7	69.1	69.1	-16.3	-16.3			E07022	8.7	4
3	1	3	67.5	3.5	44.7055		1.50293		2.9		E07024	14.7	4
3	2	3	67.1	3.4	71.6	71.6	4.5	4.5			E07025	6.1	4
3	3	3	39.2	4.1	69.1	69.1	29.9	29.9	5.3		E07027	15.7	4
3	4	3	28.7	3.3	107.7	107.7	79	79			E07028	9.6	4
3	11	3	60.4	3.8	61.9104		9.23162		5.3		E07029	5.1	4
3	12	3	45.1	5.8	64.5	64.5	19.4	19.4	4.6		E07031	5.5	4
3	13	3	43.2	4.3	70.2	70.2	27	27			E07032	7.9	4
3	14	3	50.6	3.3	59.7659		4.23038		3.4		E07033	20.2	4
3	5	3	63.9	4.5	92.7	92.7	28.8	28.8	5.2		E07034	5.8	4
3	15	3	44.9	4.1	61.3	61.3	16.4	16.4	3.6		E07035	21.5	4
3	16	3	40.6	3.2	99.2	99.2	58.6	58.6	4.1		E07036	3	4
3	7	3	56.3	5.5	70.6	70.6	14.3	14.3	4.5		E07038	15.8	4
3	8	3	67.2	3.5	103	103	35.8	35.8			E07040	28.3	4
3	9	3	31.7	4.4	78.5	78.5	46.8	46.8	3.7		E07041	4.5	4
3	10	3	80.1	5.1	88.7	88.7	8.6	8.6	1.9		E07042	19.2	4
3	17	3	64.7	5	53	53	-11.7	-11.7			E07043	5.9	4
3	18	3	48	5	106.3	106.3	58.3	58.3			E07044	6.1	4
3	19	3	24.5	3.3	63.5	63.5	39	39	5		E07047	7.6	4
3	6	3	37.2	3	87.7	87.7	50.5	50.5	4.6		E07050	27.3	4
2	31	4	49.1	3.5	53.4	53.4	4.3	4.3	4.3
2	30	4	24.8	4.5	54.2	54.2	29.4	29.4	5.5
2	32	4	39.2	3.6	79.7	79.7	40.5	40.5	4.6
2	34	4	60.3	4.8	50	50	-10.3	-10.3	6.3
2	33	4	36.9	4.3	90.5	90.5	53.6	53.6	5.9
7	47	4	42.6	4.8	72.7	72.7	30.1	30.1
2	29	4	58	6.1	118.8	118.8	60.8	60.8	5.3
2	22	4	38.2	4.1	69.7	69.7	31.5	31.5	4.4
2	23	4	20.6	5.8	71.6	71.6	51	51	5.3
2	24	4	36	4.9	111.5	111.5	75.5	75.5	3.8
2	25	4	46	3.9	78.2	78.2	32.2	32.2	5.1
2	26	4	62.7	4.5	102.3	102.3	39.6	39.6
2	27	4	54.1	3.4	82.9	82.9	28.8	28.8	4
2	36	4	73.2	6.1	65.0342		6.87261
2	37	4	27.5	3.2	71.6	71.6	44.1	44.1
7	18	4	59	3.6	67.2	67.2	8.2	8.2
7	13	4	33.4	3	74.7	74.7	41.3	41.3	3.8
7	21	4	45.3	4.3	66.6	66.6	21.3	21.3	3.9
7	22	4	63.1	5.7	61.7	61.7	-1.4	-1.4	2.6
7	16	4	64.2	3.1	86.7	86.7	22.5	22.5	4
7	20	4	29.4	4.6	69.8	69.8	40.4	40.4	4.5
7	7	4	63.8	3.5	75.7	75.7	11.9	11.9	4.3
7	4	4	53.9	4.7	72.2	72.2	18.3	18.3
7	8	4	53.2	3.9	59.2	59.2	6	6	4.2
7	6	4	33.3	3.3	71.9	71.9	38.6	38.6	3.8
7	5	4	43.2	4.9	85.7	85.7	42.5	42.5	5.2
7	9	4	31.4	2.5	65.3	65.3	33.9	33.9	4.2
7	2	4	57.6	2.9	93.6	93.6	36	36	7
7	1	4	67.6	3.4	104.6	104.6	37	37	4.5
7	3	4	51.5	7	64.8	64.8	13.3	13.3
7	28	4	42.3	4.5	34.7	34.7	-7.6	-7.6	4.1
7	23	4	54.8	3.6	53.807		9.53655
7	26	4	49.9	3.8	65.8	65.8	15.9	15.9	5.5
7	25	4	41.7	3.8	92.5	92.5	50.8	50.8	3.5
7	24	4	52.2	4	45.7	45.7	-6.5	-6.5
7	31	4	61.8	3.9	85.4	85.4	23.6	23.6	5.5
7	29	4	40.4	3.6	75.4	75.4	35	35
7	19	4	32.7	3.6	34.2	34.2	1.5	1.5	4.2
7	15	4	76.1	4	84.4	84.4	8.3	8.3	5
7	14	4	49.9	6.1	60.4	60.4	10.5	10.5
7	32	4	61.7	4.3	89.6	89.6	27.9	27.9	5.2
7	33	4	58.7	3.6	76.8	76.8	18.1	18.1	4.9
7	27	4	42.6	3.9	56.4	56.4	13.8	13.8	4.8
7	12	4	35.7	5.2	73.2037		-15.9671		4.8
7	11	4	51.5	2.4	60.7	60.7	9.2	9.2	3.4
7	35	4	46.2	3.6	65.8	65.8	19.6	19.6	4.2
7	34	4	72.4	4.7	87.4	87.4	15	15	4.6
7	38	4	31.4	4.9	51.3	51.3	19.9	19.9	3.5
7	36	4	54.2	4.6	77.3	77.3	23.1	23.1	2.7
7	37	4	41	3.7	58.4439		13.6826		5.1
7	39	4	64.7	3.5	75	75	10.3	10.3	4.9
7	40	4	32.7	3.4	66.7	66.7	34	34	4.4
7	41	4	21.3	4.7	54.2	54.2	32.9	32.9	4.9
7	42	4	63.2	3.3	48.6	48.6	-14.6	-14.6	4.4
7	43	4	60.5	5.4	78.1	78.1	17.6	17.6	4.9
7	45	4	28.5	4.9	43.4818		-5.98066		4.7
7	51	4	49.6	4.7	54.6246		-0.707068		3.6
7	44	4	74	3.7	59.6	59.6	-14.4	-14.4	4.2
2	1	4	34.9	3.6	65.5835		2.35237		3.7
2	2	4	47.1	4.7	84.6	84.6	37.5	37.5
2	3	4	63.9	4.7	80.0221		2.59613		4.6
2	4	4	64.6	6.5	66.7	66.7	2.1	2.1	4.8
2	6	4	41.4	4.3	40.6774		-1.85538
2	7	4	34.8	3.7	42.7	42.7	7.9	7.9	5
2	8	4	92.4	5.1	68.4	68.4	-24	-24	4.5
7	50	4	33.6	6	55	55	21.4	21.4	4.3
2	9	4	28.7	3.8	71.1	71.1	42.4	42.4
2	10	4	47.6	4.2	67.4	67.4	19.8	19.8	5.4
2	11	4	29.5	4.4	59.2296		5.9467		4
2	35	4	71.4	3.6	76.5	76.5	5.1	5.1	5.7
2	12	4	40.7	5.3	76.5874		8.62944		3.6
2	14	4	29.6	4.2	69.6	69.6	40	40	3.4
2	18	4	42.6	3.4	62.9216		11.166		5.9
2	15	4	63.9	5	80	80	16.1	16.1	4.3
2	19	4	23.8	4.2	41.754		-4.91937
2	17	4	41.5	4.1	61.4	61.4	19.9	19.9	3.7
2	16	4	69.2	5.5	105.1	105.1	35.9	35.9
2	20	4	32.2	7.6	48.6018		-13.1602		6.2
2	21	4	61.6	4.3	48.4	-13.2	4.1
					48.4		4.1

## Sheet: TOSTbioequivmmnz6
	XLSTAT 2015.5.01.22912 - TOST (Equivalence test) - on 22/10/2015 at 19:40:34
	Sample 1: Workbook = mine analyzed bioequivalence testing oct 2015.xlsx / Sheet = original data plus imputation / Range = 'original data plus imputation'!$H$185:$H$268 / 83 rows and 1 column
	Sample 2: Workbook = mine analyzed bioequivalence testing oct 2015.xlsx / Sheet = original data plus imputation / Range = 'original data plus imputation'!$H$269:$H$347 / 78 rows and 1 column
	Hypothesized difference (D): 0
	Lower bound: -3.8
	Upper bound: 3.8
	Significance level (%): 5
	Population variances for the t-test: Assume equality
	Summary statistics:			mmnzn
	Variable	Observations	Obs. with missing data	Obs. without missing data	Minimum	Maximum	Mean	Std. deviation
	29.1	83	0	83	-25.7	79	22.1356	22.6279
	4.3	78	0	78	-24	75.5	18.8063	19.5994
	TOST (Equivalence test):
	90% confidence interval on the difference between the means:
	-2.20604	8.86457
	Test	Value
	Lower bound (TOST)	-3.8
	Lower bound (90 %)	-2.20604
	Upper bound (90 %)	8.86457
	Upper bound (TOST)	3.8
	Test interpretation	Not equivalent
	TOST (Equivalence test) 2:
	Test	Difference	t	t(Critical value)	DF	alpha	p-value
	Upper	3.32927	2.13093	1.65449	159	0.05	0.0173164
	Lower	3.32927	-0.140701	-1.65449	159	0.05	0.444142
	Total				159	0.05	0.444142

## Sheet: TOSTbioequivmmn5
	XLSTAT 2015.5.01.22912 - TOST (Equivalence test) - on 22/10/2015 at 19:39:18
	Sample 1: Workbook = mine analyzed bioequivalence testing oct 2015.xlsx / Sheet = original data plus imputation / Range = 'original data plus imputation'!$H$97:$H$184 / 87 rows and 1 column
	Sample 2: Workbook = mine analyzed bioequivalence testing oct 2015.xlsx / Sheet = original data plus imputation / Range = 'original data plus imputation'!$H$269:$H$347 / 78 rows and 1 column
	Hypothesized difference (D): 0
	Lower bound: -3.8
	Upper bound: 3.8
	Significance level (%): 5
	Population variances for the t-test: Assume equality
	Summary statistics:
	Variable	Observations	Obs. with missing data	Obs. without missing data	Minimum	Maximum	Mean	Std. deviation
	5.8	87	0	87	-39.9	60.5	0.948847	19.1742
	4.3	78	0	78	-24	75.5	18.8063	19.5994
	TOST (Equivalence test):			mmn
	90% confidence interval on the difference between the means:
	-22.8556	-12.8594
	Test	Value
	Lower bound (TOST)	-3.8
	Lower bound (90 %)	-22.8556
	Upper bound (90 %)	-12.8594
	Upper bound (TOST)	3.8
	Test interpretation	Not equivalent
	TOST (Equivalence test) 2:
	Test	Difference	t	t(Critical value)	DF	alpha	p-value
	Upper	-17.8575	-4.65268	1.65426	163	0.05	0.999997
	Lower	-17.8575	-7.1681	-1.65426	163	0.05	< 0.0001
	Total				163	0.05	0.999997

## Sheet: TOSTbioequivzn4
	XLSTAT 2015.5.01.22912 - TOST (Equivalence test) - on 22/10/2015 at 19:36:33
	Sample 1: Workbook = mine analyzed bioequivalence testing oct 2015.xlsx / Sheet = original data plus imputation / Range = 'original data plus imputation'!$H$2:$H$96 / 94 rows and 1 column
	Sample 2: Workbook = mine analyzed bioequivalence testing oct 2015.xlsx / Sheet = original data plus imputation / Range = 'original data plus imputation'!$H$269:$H$347 / 78 rows and 1 column
	Hypothesized difference (D): 0
	Lower bound: -3.8
	Upper bound: 3.8
	Significance level (%): 5
	Population variances for the t-test: Assume equality
	Summary statistics:		delta change zn group
	Variable	Observations	Obs. with missing data	Obs. without missing data	Minimum	Maximum	Mean	Std. deviation
	16.4	94	0	94	-51.4	59.9	15.534	20.2684
	4.3	78	0	78	-24	75.5	18.8063	19.5994
	TOST (Equivalence test):
	90% confidence interval on the difference between the means:
	-8.33045	1.78583
	Test	Value			BE	-3.8	-3.8		-3.8	-8.33045
	Lower bound (TOST)	-3.8			ZN	-8.33045	1.78583		-3.8	1.78583
	Lower bound (90 %)	-8.33045			MMN	-22.8556	-12.8594
	Upper bound (90 %)	1.78583			MMNZN	-2.20604	8.86457		-3.8	3.8
	Upper bound (TOST)	3.8
	Test interpretation	Not equivalent							-8.33045	1.78583
									-22.8556	-12.8594
	TOST (Equivalence test) 2:
									-2.20604	8.86457
	Test	Difference	t	t(Critical value)	DF	alpha	p-value
	Upper	-3.27231	0.17254	1.65387	170	0.05	0.431609
	Lower	-3.27231	-2.31244	-1.65387	170	0.05	0.010976
	Total				170	0.05	0.431609
	1	21
	2	22
	3	23
	4	24
	5	25

## Sheet: Missing imputed delta change1
	XLSTAT 2015.5.01.22912 - Missing data - on 22/10/2015 at 19:20:22
	Data: Workbook = mine analyzed bioequivalence testing oct 2015.xlsx / Sheet = Sheet1 / Range = Sheet1!$H$2:$H$347 / 345 rows and 1 column
	Data type: Quantitative data
	Estimation method: Multiple imputation (MCMC)
	Seed (random numbers): 123456789
	Summary statistics(Before treatment):
	Variable	Observations	Obs. with missing data	Obs. without missing data	Minimum	Maximum	Mean	Std. deviation
	16.4	345	70	275	-51.4	79	17.7884	22.6833
	Summary statistics(Post treatment):
	Variable	Observations	Obs. with missing data	Obs. without missing data	Minimum	Maximum	Mean	Std. deviation
	16.4	345	0	345	-51.4	79	14.1626	21.8413
	Completed data:
		16.4
	Obs1	21.1
	Obs2	46.8
	Obs3	-3.6
	Obs4	20.9
	Obs5	43.1
	Obs6	20.2
	Obs7	-51.4
	Obs8	9
	Obs9	-6.97051
	Obs10	25.2
	Obs11	35.4
	Obs12	13.1182
	Obs13	0.529849
	Obs14	49
	Obs15	39.4
	Obs16	42.6
	Obs17	38.5
	Obs18	-24.6
	Obs19	15.4
	Obs20	26.5
	Obs21	8.74591
	Obs22	23.3
	Obs23	-11.1
	Obs24	29.6
	Obs25	12.7
	Obs26	11
	Obs27	2.10525
	Obs28	49.3
	Obs29	8.66336
	Obs30	-6.23231
	Obs31	0.0961631
	Obs32	-1.8
	Obs33	-6
	Obs34	-2.7
	Obs35	9.5
	Obs36	38.4
	Obs37	17.2
	Obs38	18.5722
	Obs39	10.1
	Obs40	23.4
	Obs41	7.1
	Obs42	7.9
	Obs43	27.1
	Obs44	37.8
	Obs45	8.65571
	Obs46	7.4
	Obs47	-7.40195
	Obs48	31.9
	Obs49	24.1
	Obs50	2.65871
	Obs51	-3.6
	Obs52	-7.77105
	Obs53	14.6
	Obs54	29.8
	Obs55	2.29611
	Obs56	59.9
	Obs57	25.6
	Obs58	54
	Obs59	18.5
	Obs60	23.4
	Obs61	-20.2
	Obs62	0.6
	Obs63	1.1
	Obs64	48.6
	Obs65	5.5
	Obs66	34
	Obs67	-15.6
	Obs68	10.5
	Obs69	31.1
	Obs70	5
	Obs71	49.3
	Obs72	24.3
	Obs73	13.5
	Obs74	10.5
	Obs75	0.153335
	Obs76	1.7
	Obs77	25.4
	Obs78	-8.08679
	Obs79	21.9
	Obs80	18.9
	Obs81	59
	Obs82	-12.1281
	Obs83	9.8
	Obs84	20.2
	Obs85	-26.7
	Obs86	41.5
	Obs87	36
	Obs88	24.1
	Obs89	17.8
	Obs90	5.81432
	Obs91	18.8
	Obs92	-0.921805
	Obs93	43.7
	Obs94	6.1
	Obs95	5.8
	Obs96	35.5
	Obs97	-1.37222
	Obs98	-14.4
	Obs99	-25.3
	Obs100	-34.3
	Obs101	-10.9179
	Obs102	5.9
	Obs103	0.4
	Obs104	14.1
	Obs105	12
	Obs106	8.1
	Obs107	-24.9
	Obs108	20.4
	Obs109	-21.8
	Obs110	-2.98699
	Obs111	-37.7
	Obs112	12.8
	Obs113	7.3
	Obs114	60.5
	Obs115	-3
	Obs116	-10.3107
	Obs117	33.2
	Obs118	5.2
	Obs119	12.2
	Obs120	41.7
	Obs121	-2.5
	Obs122	8.1
	Obs123	2.09299
	Obs124	-26
	Obs125	-6
	Obs126	31.9
	Obs127	-15.9422
	Obs128	-2.3
	Obs129	34.2
	Obs130	-23
	Obs131	-34.8
	Obs132	-0.86518
	Obs133	15.5
	Obs134	4.4
	Obs135	1.4
	Obs136	-6.1
	Obs137	17.7
	Obs138	-5.1
	Obs139	-28.9
	Obs140	-28.6
	Obs141	-22.1
	Obs142	9.3
	Obs143	-12.3
	Obs144	-8.8
	Obs145	4.5
	Obs146	6.4
	Obs147	6.8
	Obs148	14.6
	Obs149	0.322746
	Obs150	-12.3135
	Obs151	0.1
	Obs152	2.9
	Obs153	21.6
	Obs154	27.7
	Obs155	-12.8
	Obs156	-4.6
	Obs157	26.8
	Obs158	10.4
	Obs159	-0.0924782
	Obs160	1.23276
	Obs161	7.7
	Obs162	-2.7
	Obs163	-3.5
	Obs164	-12.6
	Obs165	30.5
	Obs166	-27.8624
	Obs167	-3.6
	Obs168	30
	Obs169	7.57886
	Obs170	-9.636
	Obs171	-14.1
	Obs172	-11.1
	Obs173	0.727212
	Obs174	-10.4
	Obs175	-1.7
	Obs176	6.61465
	Obs177	9.1
	Obs178	2.72631
	Obs179	-0.708377
	Obs180	-39.9
	Obs181	4.56218
	Obs182	43.7
	Obs183	29.1
	Obs184	-1.19868
	Obs185	11.2
	Obs186	9.4
	Obs187	-3.8196
	Obs188	26.6
	Obs189	30.1
	Obs190	6.9
	Obs191	-8.9
	Obs192	30
	Obs193	-14.8
	Obs194	45.8
	Obs195	33.8
	Obs196	46.1
	Obs197	26.1
	Obs198	51.8
	Obs199	13.3
	Obs200	8.6
	Obs201	1.3
	Obs202	-1.26241
	Obs203	4.7
	Obs204	33.2
	Obs205	16.7
	Obs206	44
	Obs207	23.3
	Obs208	56.3
	Obs209	8.9
	Obs210	-14.4036
	Obs211	20.2
	Obs212	60.8
	Obs213	37.8
	Obs214	13.9984
	Obs215	-12.767
	Obs216	13.2999
	Obs217	25.9
	Obs218	58.2
	Obs219	25.7
	Obs220	9.24662
	Obs221	2.60735
	Obs222	-7.25275
	Obs223	35.7
	Obs224	-5.35254
	Obs225	37.4
	Obs226	-0.850077
	Obs227	30.8
	Obs228	18.176
	Obs229	-2.85835
	Obs230	-1.17482
	Obs231	-25.7
	Obs232	26.3
	Obs233	28.8
	Obs234	31.1
	Obs235	38.7
	Obs236	22.5
	Obs237	9
	Obs238	53.3
	Obs239	54
	Obs240	33.2
	Obs241	77.3
	Obs242	47.7
	Obs243	-0.2
	Obs244	47.1
	Obs245	15.4
	Obs246	31.6
	Obs247	-16.3
	Obs248	1.50293
	Obs249	4.5
	Obs250	29.9
	Obs251	79
	Obs252	9.23162
	Obs253	19.4
	Obs254	27
	Obs255	4.23038
	Obs256	28.8
	Obs257	16.4
	Obs258	58.6
	Obs259	14.3
	Obs260	35.8
	Obs261	46.8
	Obs262	8.6
	Obs263	-11.7
	Obs264	58.3
	Obs265	39
	Obs266	50.5
	Obs267	4.3
	Obs268	29.4
	Obs269	40.5
	Obs270	-10.3
	Obs271	53.6
	Obs272	30.1
	Obs273	60.8
	Obs274	31.5
	Obs275	51
	Obs276	75.5
	Obs277	32.2
	Obs278	39.6
	Obs279	28.8
	Obs280	6.87261
	Obs281	44.1
	Obs282	8.2
	Obs283	41.3
	Obs284	21.3
	Obs285	-1.4
	Obs286	22.5
	Obs287	40.4
	Obs288	11.9
	Obs289	18.3
	Obs290	6
	Obs291	38.6
	Obs292	42.5
	Obs293	33.9
	Obs294	36
	Obs295	37
	Obs296	13.3
	Obs297	-7.6
	Obs298	9.53655
	Obs299	15.9
	Obs300	50.8
	Obs301	-6.5
	Obs302	23.6
	Obs303	35
	Obs304	1.5
	Obs305	8.3
	Obs306	10.5
	Obs307	27.9
	Obs308	18.1
	Obs309	13.8
	Obs310	-15.9671
	Obs311	9.2
	Obs312	19.6
	Obs313	15
	Obs314	19.9
	Obs315	23.1
	Obs316	13.6826
	Obs317	10.3
	Obs318	34
	Obs319	32.9
	Obs320	-14.6
	Obs321	17.6
	Obs322	-5.98066
	Obs323	-0.707068
	Obs324	-14.4
	Obs325	2.35237
	Obs326	37.5
	Obs327	2.59613
	Obs328	2.1
	Obs329	-1.85538
	Obs330	7.9
	Obs331	-24
	Obs332	21.4
	Obs333	42.4
	Obs334	19.8
	Obs335	5.9467
	Obs336	5.1
	Obs337	8.62944
	Obs338	40
	Obs339	11.166
	Obs340	16.1
	Obs341	-4.91937
	Obs342	19.9
	Obs343	35.9
	Obs344	-13.1602
	Obs345	4.1
